# Supplementary material for: Design, Synthesis, and Evaluation of Small Fluorescent Molecules with a 1,1-Dimethylnaphthalen-2-(1H)-One Core
Source: Molecules. 2024 Jul 19;29(14):3396. doi: 10.3390/molecules29143396 (PMC11280428; doi:10.3390/molecules29143396)
Supplement: Supplementary file 1 [file molecules-29-03396-s001.zip]

Archive with 1 entries (1 files):
- molecules-3046824-supplementary.pdf
